# Supplementary material for: Mass Spectrometry-Based Lipidomics Reveals Differential Changes in the Accumulated Lipid Classes in Chronic Kidney Disease
Source: Metabolites. 2021 Apr 27;11(5):275. doi: 10.3390/metabo11050275 (PMC8146808; doi:10.3390/metabo11050275)
Supplement: Supplementary file 1 [file metabolites-11-00275-s001.zip › Table S1.xlsx]

## Sheet: Table S1
	eGFR [ml/min/1.73m2]	HDL cholesterol [mg/dL]	Total cholesterol [mg/dL]	LDL cholesterol [mg/dL]	Triacylglycerols [mg/dL]	Glucose [mM]	hsCRP [mg/L]
eGFR [ml/min/1.73m2]		0.68301	0.36088	0.28526	-0.25082	-0.58764	-0.81831
HDL cholesterol [mg/dL]	0.68301		0.17569	0.24502	-0.21821	-0.53142	-0.51186
Total cholesterol [mg/dL]	0.36088	0.17569		0.5778	0.12632	-0.17692	-0.31905
LDL cholesterol [mg/dL]	0.28526	0.24502	0.5778		0.057124	0.064685	-0.24098
Triacylglycerols [mg/dL]	-0.25082	-0.21821	0.12632	0.057124		0.20186	0.15614
Glucose [mM]	-0.58764	-0.53142	-0.17692	0.064685	0.20186		0.44066
hsCRP [mg/L]	-0.81831	-0.51186	-0.31905	-0.24098	0.15614	0.44066
