# Supplementary material for: Mass Spectrometry-Based Lipidomics Reveals Differential Changes in the Accumulated Lipid Classes in Chronic Kidney Disease
Source: Metabolites. 2021 Apr 27;11(5):275. doi: 10.3390/metabo11050275 (PMC8146808; doi:10.3390/metabo11050275)
Supplement: Supplementary file 1 [file metabolites-11-00275-s001.zip › Table S2.xlsx]

## Sheet: Table S2
Lipid class	Mean HV	Mean CKD1-2	Mean CKD5	Mean CVD	SD HV	SD CKD1-2	SD CKD5	SD CVD	ANOVA/ K-W p value	ANOVA/K-W q-value	p-value HV vs CKD1-2	FC HV vs CKD1-2	p-value HV vs CKD5	FC HV vs CKD5	p-value HV vs CVD	FC HV vs CVD	p-value CKD1-2 vs CKD5	FC CKD1-2 vs CKD5	p-value CKD1-2 vs CVD	FC CKD1-2 vs CVD	p-value CKD5 vs CVD	FC CKD5 vs CVD
PE-O	1028.56	764.618	725.644	1133.18	413.546	253.973	396.843	430.736	0.0029488	0.014	0.0566932	1.3452	0.00681546	1.41745	0.438343	0.907683	0.489594	1.05371	0.0194716	0.674757	0.00425428	0.640363
Cer	299.73	219.527	235.464	330.685	110.096	82.6768	103.077	90.9413	0.00320108	0.012	0.0180623	1.36534	0.0248171	1.27293	0.277916	0.90639	0.77457	0.93232	0.00332358	0.663857	0.00553349	0.712048
CE	23823.8	18207.5	14063	21652.1	7044.06	7256.01	7137.34	10573.3	0.000192062	0.0026889	0.0308712	1.30846	2.56441e-05	1.69407	0.265528	1.1003	0.124739	1.29471	0.329333	0.840915	0.00646697	0.649501
PC	20947.2	18096.1	16943.2	20606	3924.6	3221.02	5496.84	4802.67	0.00915301	0.028	0.0438663	1.15755	0.0040361	1.23632	0.720435	1.01656	0.359843	1.06804	0.170995	0.878196	0.0339279	0.822247
TAG	20283.7	26826.6	24637.2	20699.6	8552.63	6206.23	6285.44	4378.41	0.0112005	0.0209143	0.0151019	0.756106	0.0289866	0.823298	0.504552	0.979911	0.327913	1.08887	0.00730976	1.296	0.0451356	1.19023
SM	3449.73	3007.76	2713.37	3277.89	946.188	683.13	1518.39	904.604	0.0319184	0.0474444	0.276099	1.14694	0.0124936	1.27138	0.642104	1.05242	0.198906	1.1085	0.524892	0.917589	0.0463316	0.827778
PC-O	4693.03	4023.36	3775.24	4315.94	1416.82	1101.76	1761.44	971.244	0.0698231	0.1036	0.177854	1.16645	0.0257592	1.24311	0.464881	1.08737	0.387447	1.06572	0.447877	0.93221	0.129273	0.87472
LPE	261.647	133.862	212.969	164.885	162.856	78.0477	93.3396	92.5186	0.0233003	0.04065	0.00989278	1.9546	0.462798	1.22857	0.047947	1.58684	0.0319495	0.628551	0.377606	0.811851	0.162625	1.29162
DAG	668.697	784.425	746.956	647.219	324.487	336.095	287.139	309.991	0.438442	0.488308	0.288908	0.852468	0.239022	0.89523	0.971376	1.03319	0.83883	1.05016	0.258327	1.21199	0.21546	1.1541
LPC	3658.51	2298.21	2346.51	2862.83	1384.77	876.497	764.4	1437.08	0.00293787	0.0186667	0.00291749	1.59189	0.000509538	1.55912	0.0528747	1.27793	0.788034	0.979415	0.336936	0.802776	0.329308	0.819649
PE	1473.31	1700.38	1951.04	1645.87	492.694	778.131	1018.45	574.058	0.436615	0.527333	0.689801	0.866458	0.104169	0.755141	0.301675	0.895152	0.452068	0.871526	0.769252	1.03312	0.503128	1.18541
HexCer	909.746	873.975	809.941	821.718	581.766	452.727	565.573	282.424	0.800103	0.810286	0.989219	1.04093	0.386159	1.12323	0.805509	1.10713	0.481489	1.07906	0.822802	1.06359	0.587809	0.985668
PI	402.97	372.071	336.622	305.734	152.949	197.237	170.457	100.082	0.280051	0.375636	0.502403	1.08305	0.134508	1.1971	0.067885	1.31804	0.58091	1.10531	0.394988	1.21698	0.780953	1.10103
PS	1519.89	77.5698	93.3683	118.228	2455.15	27.8024	51.7561	163.052	0.000554487	0.023907	0.0144909	19.5939	0.00403189	16.2784	0.0169422	12.8556	0.442697	0.830793	0.63456	0.656105	0.936009	0.789733
