# Supplementary material for: Mass Spectrometry-Based Lipidomics Reveals Differential Changes in the Accumulated Lipid Classes in Chronic Kidney Disease
Source: Metabolites. 2021 Apr 27;11(5):275. doi: 10.3390/metabo11050275 (PMC8146808; doi:10.3390/metabo11050275)
Supplement: Supplementary file 1 [file metabolites-11-00275-s001.zip › Table S3.xlsx]

## Sheet: Table S3
	DAG	TAG	TAG [mg/dL]	Glucose [mM]	hsCRP [mg/L]	eGFR [ml/min/1.73m2	HDL [mg/dL]	Total cholesterol [mg/dL]	LDL [mg/dL]	PE	PS	LPC	LPE	PI	SM	PC-O	PE-O	HexCer	Cer	CE	PC
DAG		0.40998	0.211573	0.15272	0.10792	-0.11895	-0.1685	0.038906	0.1121	-0.030886	-0.11065	0.067818	0.10318	-0.31156	-0.05481	-0.32004	-0.30983	0.058604	0.10801	0.01959	-0.22022
TAG	0.40998		0.4464	0.32217	0.16825	-0.22525	-0.13695	-0.044759	0.11476	0.19347	-0.5101	-0.31496	-0.27165	-0.23922	-0.19787	-0.31188	-0.30579	-0.26704	-0.2526	-0.30738	-0.34384
TAG [mg/dL]	0.211573	0.4464		0.20186	0.15614	-0.25082	-0.21821	0.12632	0.057124	0.098832	-0.10596	0.029303	0.0060844	-0.015768	-0.01628	-0.040842	-0.029733	-0.16952	-0.11901	-0.15237	-0.1803
Glucose [mM]	0.15272	0.32217	0.20186		0.44066	-0.58764	-0.53142	-0.17692	0.064685	0.16524	-0.36557	-0.40342	-0.20886	-0.28045	-0.21957	-0.29131	-0.28318	-0.022939	-0.18638	-0.2959	-0.2949
hsCRP [mg/L]	0.10792	0.16825	0.15614	0.44066		-0.81831	-0.51186	-0.31905	-0.24098	0.076416	-0.11754	-0.20404	0.12731	-0.019238	-0.38278	-0.23795	-0.34875	-0.12578	-0.23626	-0.46103	-0.39385
eGFR [ml/min/1.73m2	-0.11895	-0.22525	-0.25082	-0.58764	-0.81831		0.68301	0.36088	0.28526	-0.19419	0.17013	0.27284	-0.046937	0.12846	0.31808	0.29885	0.37968	0.094712	0.2711	0.47215	0.34697
HDL [mg/dL]	-0.1685	-0.13695	-0.21821	-0.53142	-0.51186	0.68301		0.17569	0.24502	-0.18983	0.15972	0.029417	-0.18119	0.18571	0.20185	0.21539	0.040723	-0.087527	0.035761	0.20782	0.10234
Total cholesterol [mg/dL]	0.038906	-0.044759	0.12632	-0.17692	-0.31905	0.36088	0.17569		0.39778	-0.2665	0.012166	0.10968	-0.02196	-0.036334	0.014606	0.0075312	0.013459	0.037666	0.17135	0.494943	0.11738
LDL [mg/dL]	0.1121	0.11476	0.057124	0.064685	-0.24098	0.28526	0.24502	0.39778		-0.21299	-0.015577	-0.055176	-0.24665	-0.092084	-0.039055	-0.068883	-0.12356	-0.092569	-0.025144	0.070576	-0.01546
PE	-0.030886	0.19347	0.098832	0.16524	0.076416	-0.19419	-0.18983	-0.2665	-0.21299		-0.0806	-0.024788	0.097681	0.37238	0.47051	0.40904	0.32024	0.13839	0.20195	0.14577	0.20663
PS	-0.11065	-0.5101	-0.10596	-0.36557	-0.11754	0.17013	0.15972	0.012166	-0.015577	-0.0806		0.39451	0.45257	0.17058	0.24696	0.13713	0.15549	0.20796	0.0083189	0.24887	0.16025
LPC	0.067818	-0.31496	0.029303	-0.40342	-0.20404	0.27284	0.029417	0.10968	-0.055176	-0.024788	0.39451		0.69581	0.12976	0.30791	0.17185	0.30056	0.22164	0.35698	0.49577	0.35554
LPE	0.10318	-0.27165	0.0060844	-0.20886	0.12731	-0.046937	-0.18119	-0.02196	-0.24665	0.097681	0.45257	0.69581		0.059107	0.25001	0.16029	0.18568	0.1831	0.22206	0.24379	0.097039
PI	-0.31156	-0.23922	-0.015768	-0.28045	-0.019238	0.12846	0.18571	-0.036334	-0.092084	0.37238	0.17058	0.12976	0.059107		0.36684	0.48907	0.42056	0.097162	0.34181	0.24186	0.36456
SM	-0.05481	-0.19787	-0.01628	-0.21957	-0.38278	0.31808	0.20185	0.014606	-0.039055	0.47051	0.24696	0.30791	0.25001	0.36684		0.68203	0.66155	0.34932	0.49389	0.6158	0.47022
PC-O	-0.32004	-0.31188	-0.040842	-0.29131	-0.23795	0.29885	0.21539	0.0075312	-0.068883	0.40904	0.13713	0.17185	0.16029	0.48907	0.68203		0.66449	0.31774	0.36897	0.25888	0.49833
PE-O	-0.30983	-0.30579	-0.029733	-0.28318	-0.34875	0.37968	0.040723	0.013459	-0.12356	0.32024	0.15549	0.30056	0.18568	0.42056	0.66155	0.66449		0.23431	0.34529	0.34579	0.59273
HexCer	0.058604	-0.26704	-0.16952	-0.022939	-0.12578	0.094712	-0.087527	0.037666	-0.092569	0.13839	0.20796	0.22164	0.1831	0.097162	0.34932	0.31774	0.23431		0.23336	0.2628	0.33864
Cer	0.10801	-0.2526	-0.11901	-0.18638	-0.23626	0.2711	0.035761	0.17135	-0.025144	0.20195	0.0083189	0.35698	0.22206	0.34181	0.49389	0.36897	0.34529	0.23336		0.5293	0.34547
CE	0.01959	-0.30738	-0.15237	-0.2959	-0.46103	0.47215	0.20782	0.494943	0.070576	0.14577	0.24887	0.49577	0.24379	0.24186	0.6158	0.25888	0.34579	0.2628	0.5293		0.64771
PC	-0.22022	-0.34384	-0.1803	-0.2949	-0.39385	0.34697	0.10234	0.11738	-0.01546	0.20663	0.16025	0.35554	0.097039	0.36456	0.47022	0.49833	0.59273	0.33864	0.34547	0.64771
