# Supplementary material for: Mass Spectrometry-Based Lipidomics Reveals Differential Changes in the Accumulated Lipid Classes in Chronic Kidney Disease
Source: Metabolites. 2021 Apr 27;11(5):275. doi: 10.3390/metabo11050275 (PMC8146808; doi:10.3390/metabo11050275)
Supplement: Supplementary file 1 [file metabolites-11-00275-s001.zip › Table S4.xlsx]

## Sheet: Table S4
Name	Mean HV	Mean CKD1-2	Mean CKD5	Mean CVD	SD HV	SD CKD5	SD CKD1-2	SD CVD	ANOVA/K-W p value	ANOVA/ K-W q-value	p-value HV vs CKD1-2	FC HV vs CKD1-2	p-value HV vs CKD5	FC HV vs CKD5	p-value HV vs CVD	FC HV vs CVD	p-value CKD1-2 vs CKD5	FC CKD1-2 vs CKD5	p-value CKD1-2 vs CVD	FC CKD1-2 vs CVD	p-value CKD5 vs CVD	FC CKD5 vs CVD
Cer [32:0;1 OH]	193.342	55.0795	103.53	104.743	269.073	109.95	68.9536	47.343	0.0323441	0.106877	0.0158922	3.51023	0.290754	1.86749	0.840211	1.84586	0.0509929	0.532014	0.0120072	0.525851	0.362755	0.988416
Cer [36:3;0 OH]	206.534	123.35	209.656	344.395	103.886	146.171	62.6769	205.775	0.00195762	0.0275294	0.0328639	1.67438	0.667694	0.985111	0.0119092	0.599701	0.137845	0.588345	0.000195766	0.358163	0.0138618	0.608765
Cer [36:4;0 OH]	69.2665	46.2861	67.1875	93.3082	37.5364	57.7539	36.0984	62.1087	0.120798	0.23196	0.0487761	1.49649	0.241121	1.03094	0.321694	0.742341	0.568684	0.688909	0.037706	0.496056	0.13915	0.72006
Cer [40:1;0 OH]	353.338	291.39	215.705	253.788	207.084	144.632	141.528	109.775	0.024134	0.0868462	0.40375	1.2126	0.00390288	1.63806	0.112468	1.39226	0.0833927	1.35087	0.476891	1.14816	0.347733	0.849941
Cer [42:1;0 OH]	1490.75	1447.23	932.835	1218.24	478.008	416.025	537.951	419.392	0.000509547	0.0142222	0.735671	1.03007	0.000178396	1.59808	0.0761561	1.22369	0.00898186	1.55143	0.268507	1.18797	0.0327434	0.765725
Chol	264294	150785	129658	202258	113963	116878	136740	160437	0.0076826	0.011	0.267836	1.75279	0.0113749	2.03839	0.803668	1.30672	0.850695	1.16294	0.433694	0.745508	0.252488	0.641053
Chol [14:0]	5385.78	4520.11	3296.33	4387.97	2218.84	2853.25	1936.12	2862.12	0.00763493	0.0434286	0.362683	1.19151	0.00133407	1.63387	0.130038	1.2274	0.0593563	1.37125	0.600995	1.03011	0.134512	0.751221
Chol [16:0]	109261	73392	68560.6	108854	37034	30560.5	15744.6	42793.4	0.000154058	0.008	0.00312467	1.48873	0.000543045	1.59364	0.943491	1.00374	0.337259	1.07047	0.00641386	0.674227	0.00365309	0.629842
Chol [16:1]	22794.6	23074.3	11943.8	17227.6	14597.5	10670.8	14921.1	12948.1	0.0434186	0.130159	0.645012	0.987879	0.00530211	1.90849	0.259564	1.32314	0.121173	1.93191	0.725491	1.33938	0.113657	0.693293
Chol [16:2]	188.498	97.7907	93.1124	170.697	98.0574	95.2434	52.9019	112.774	0.000345535	0.0137143	0.00682121	1.92756	0.000346129	2.02441	0.498634	1.10428	0.238897	1.05024	0.0641897	0.572891	0.00993212	0.545484
Chol [18:3]	12316.2	8263.59	3745.64	11007	8945.56	3879.93	7508.17	13186.6	0.00290811	0.0255385	0.153433	1.49042	3.64741e-05	3.28814	0.126072	1.11894	0.0339837	2.20619	0.866914	0.750757	0.0911689	0.340296
Chol [20:3]	5994.47	6212.15	4145.15	7881.26	2703.88	2940.82	2994.57	5634.41	0.0130199	0.0356522	0.859886	0.964959	0.0169697	1.44614	0.444702	0.760598	0.0676541	1.49866	0.642418	0.788218	0.0218355	0.52595
DAG [32:0]	172.566	254.704	358.533	182.978	228.936	236.223	212.33	165.405	0.0462719	0.135938	0.952599	0.677518	0.0395601	0.481313	0.202757	0.715106	0.115795	0.710406	0.278052	1.39199	0.00303853	1.95943
DAG [34:3]	167.8	285.828	296.698	196.998	107.319	132.021	138.141	181.492	0.118848	0.231143	0.0283759	0.587066	0.0296953	0.565558	0.463683	0.851782	0.0836632	0.963363	0.133622	1.45808	0.0396015	1.50609
LPC [14:0]	415.791	234.511	196.065	154.907	268.162	174.347	192.909	131.849	0.00211892	0.0261053	0.0403104	1.77301	0.00183353	2.12068	0.000940594	2.68413	0.495893	1.19609	0.271584	1.51388	0.618536	1.26569
LPC [16:0]	64077.7	40959.8	40900.8	39050.4	30682.8	20963.1	9611.22	14050.6	0.00267489	0.0274783	0.0184874	1.56441	0.00299006	1.56666	0.00361639	1.6409	0.571024	1.00144	0.514788	1.0489	0.976222	1.04739
LPC [16:1]	1168.46	879.39	746.546	873.847	573.966	340.524	425.47	613.995	0.0850914	0.197687	0.146679	1.32871	0.0100043	1.56515	0.0626587	1.33714	0.572091	1.17794	0.75591	1.00634	0.883403	0.854322
LPC [18:0]	17356.3	12884.7	8887.02	9340.72	12092.7	5141.69	6598.8	5576.18	0.00770488	0.0424444	0.277138	1.34705	0.00202963	1.953	0.00858909	1.85813	0.143069	1.44983	0.236882	1.37941	0.823231	0.951427
LPC [18:1]	15114.7	9404.35	10991.2	11020.2	7959.48	4492.31	3229.7	4805.27	0.0661391	0.171467	0.0198132	1.60721	0.0523394	1.37517	0.0729449	1.37155	0.456314	0.855629	0.604066	0.853374	0.894154	0.997364
LPC [18:2]	21059.6	11663	12273	10813.6	10076.9	6353.47	6703.91	5650.85	0.000584737	0.0152	0.00292543	1.80568	0.0013417	1.71594	0.000430429	1.94751	0.752693	0.950299	0.753421	1.07855	0.474932	1.13496
LPC [20:2]	89.2952	35.7422	54.9109	57.3695	56.7688	38.5297	22.1343	32.97	0.00545022	0.035	0.000716463	2.49831	0.0189579	1.62618	0.0580775	1.55649	0.141471	0.650912	0.172077	0.623017	0.892099	0.957145
LPC [22:6]	1257.5	765.969	797.993	1257.94	722.489	442.35	404.708	833.436	0.0222054	0.0825882	0.0275251	1.64171	0.0132281	1.57582	0.876205	0.999648	0.914181	0.95987	0.072665	0.608908	0.0483832	0.634365
LPE [18:0]	537.649	278.421	285.785	258.6	377.997	129.979	192.223	202.923	0.00927436	0.0473846	0.02788	1.93106	0.0173142	1.8813	0.00685734	2.07907	0.639833	0.974232	0.644956	1.07665	0.298143	1.10512
LPE [20:4]	227.047	98.5039	279.579	136.491	137.698	156.789	66.7066	104.785	0.00147541	0.02175	0.00527078	2.30496	0.309855	0.812103	0.070229	1.66345	0.000808942	0.352329	0.33765	0.721686	0.013056	2.04833
PC [30:0]	4381.33	3526.33	3579.15	2408.4	2498.14	2919.57	1898.66	1604.13	0.0333554	0.108483	0.397785	1.24246	0.144922	1.22413	0.00326946	1.81919	0.634273	0.985244	0.0595071	1.46418	0.169131	1.48611
PC [32:2]	6294.14	5825	3156.36	3514.7	2840.42	1629.51	2418.71	1754.87	2.12036e-06	0	0.784051	1.08054	1.65323e-05	1.99411	0.000298186	1.79081	0.000583045	1.84548	0.00194375	1.65733	0.400312	0.898048
PC [32:3]	309.778	204.375	182.374	225.314	141.209	172.281	159.818	269.864	0.0160525	0.0673191	0.0157394	1.51573	0.00268013	1.69858	0.00751234	1.37487	0.479337	1.12064	0.670303	0.90707	0.772487	0.809423
PC [34:1]	333714	180631	251969	372535	208059	183369	111623	164321	0.0408125	0.1288	0.0489833	1.84749	0.172242	1.32443	0.395628	0.895792	0.481324	0.716877	0.00697453	0.484869	0.0437166	0.676362
PC [34:2]	1.0551e+06	803612	668407	735934	366463	230511	288514	217535	0.0008291	0.0129231	0.0459891	1.31295	0.000137762	1.57853	0.0029571	1.43369	0.291528	1.20228	0.768948	1.09196	0.296609	0.908244
PC [36:2]	622136	468582	417265	340740	150162	181344	144410	154159	4.64284e-06	0	0.00798129	1.3277	8.86324e-05	1.49099	4.30746e-07	1.82584	0.342019	1.12298	0.0346502	1.37519	0.168087	1.22459
PC [36:4]	489077	457011	433631	680870	186704	144146	131504	215211	0.00255532	0.0276364	0.85897	1.07016	0.446149	1.12786	0.00670052	0.718311	0.592927	1.05392	0.00309353	0.671216	0.00019819	0.636878
PC [36:5]	251914	180732	158372	238193	77008.7	57264.5	40121.6	133554	0.000673472	0.0126667	0.0114064	1.39385	6.59233e-05	1.59064	0.361998	1.0576	0.158952	1.14118	0.26591	0.758762	0.0192626	0.66489
PC [36:6]	2953.45	2722.46	1653.08	1954.77	2472.57	1365.85	2433.01	2016.04	0.0601244	0.160444	0.715085	1.08485	0.0156579	1.78664	0.0587212	1.5109	0.107745	1.6469	0.223418	1.39273	0.815315	0.845665
PC [38:4]	129327	94450.2	146063	211917	87320.6	100623	82749.1	116217	0.0272247	0.0918545	0.187413	1.36926	0.719474	0.885419	0.0275195	0.610271	0.144365	0.64664	0.00392298	0.445694	0.0895096	0.689246
PC [38:5]	145654	94116.4	133409	190946	89187.8	71309.4	61694.7	81876.4	0.0487222	0.139463	0.165481	1.54759	0.915044	1.09179	0.102373	0.762799	0.159568	0.705475	0.00359856	0.492895	0.0633588	0.69867
PC [38:6]	266200	239886	196013	315360	103719	70300.2	68793.2	99145.8	0.00273833	0.0266667	0.663759	1.10969	0.0232679	1.35807	0.124738	0.844113	0.0958743	1.22383	0.0432879	0.760673	0.00036364	0.621552
PC [38:7]	71012.2	68638.5	54197.6	122865	30434.7	24839.1	30751.4	86254.9	0.000277569	0.012	0.877234	1.03458	0.0508609	1.31025	0.00709652	0.57797	0.135911	1.26645	0.021363	0.558651	0.000113405	0.441116
PC [40:6]	64680.1	63521	59066.6	91347	25022.3	23458.7	35031.8	27243.2	0.00497916	0.0348	0.64105	1.01825	0.438113	1.09504	0.00257615	0.70807	0.915183	1.07541	0.010043	0.695381	0.000456192	0.646618
PC [40:7]	43142.4	41814.6	40851.1	71799.4	12883	20437.2	18851.5	42227	0.00286813	0.0264	0.550633	1.03175	0.349225	1.05609	0.004561	0.600873	0.873557	1.02359	0.0219159	0.582381	0.00301818	0.568961
PC [42:4]	1019.42	1399.14	770.407	1437.45	697.192	515.454	917.399	2603.04	0.129396	0.242353	0.18141	0.72861	0.133491	1.32323	0.300622	0.709189	0.0200627	1.8161	0.119626	0.973346	0.982709	0.535954
PC-O [34:3]	11849.3	9329.41	7369.81	8431.78	4588.92	4078.32	2671.24	3509.74	0.0103003	0.0475349	0.305292	1.27011	0.00472711	1.60782	0.0537177	1.40532	0.0964918	1.26589	0.335811	1.10646	0.23821	0.874052
PC-O [36:5]	13658.2	9396.69	8030.64	11555.5	8905.44	7389.86	6299.55	10379.3	0.0814791	0.193185	0.212601	1.45351	0.0135728	1.70076	0.320894	1.18196	0.338329	1.1701	0.791629	0.813176	0.197917	0.69496
PC-O [38:4]	9854.12	11841.5	7628.72	10414.3	3941.83	4368.52	3572.97	4209.06	0.0442694	0.131312	0.138769	0.832168	0.0483623	1.29171	0.97529	0.946211	0.0424781	1.55223	0.339538	1.13704	0.142616	0.732524
PC-O [40:2]	206.669	273.624	162.338	404.666	247.097	158.492	371.969	367.645	0.190598	0.324396	0.999914	0.755303	0.728534	1.27307	0.0450886	0.510714	0.78645	1.68551	0.112469	0.676171	0.0436734	0.401167
PC-O [40:7]	6795.36	3657.62	3559.7	4270.46	5246.63	3552.51	2283.51	2939.47	0.216481	0.336661	0.437724	1.85787	0.0416013	1.90897	0.250932	1.59125	0.273141	1.02751	0.682255	0.856494	0.575452	0.833564
PE [34:1]	265.429	435.687	725.856	398.205	196.102	647.404	303.309	358.392	0.0121108	0.0535455	0.301593	0.609219	0.000626791	0.365677	0.26896	0.666564	0.119925	0.600239	0.933382	1.09413	0.0526824	1.82282
PE [34:2]	489.692	774.52	1203.2	644.659	326.857	707.231	656.834	440.011	0.000429746	0.0145	0.506824	0.632252	1.94211e-06	0.406993	0.230328	0.759614	0.0167915	0.643719	0.852517	1.20144	0.00222012	1.86641
PE [36:2]	7235.17	7300.41	6024.15	4453.07	2313.4	2538.57	3489.07	3175.7	0.0128209	0.0559111	0.685212	0.991064	0.132909	1.20103	0.000914444	1.62476	0.50891	1.21186	0.0477578	1.63941	0.0594209	1.35281
PE [36:4]	1296.01	1716.25	2552.05	1743.08	489.913	1371.97	854.826	842.593	0.00125822	0.0194667	0.377074	0.755141	3.34206e-05	0.507832	0.0612479	0.743521	0.0427782	0.62499	0.670169	0.984612	0.0314618	1.46411
PE [36:5]	77.4053	159.597	285.469	175.723	69.6151	315.503	144.088	225.65	0.00314089	0.0260741	0.34207	0.485005	2.63898e-05	0.271151	0.124941	0.440497	0.06077	0.55907	0.811341	0.908232	0.0608272	1.62454
PE [38:7]	190.514	293.581	532.152	340.366	125.73	305.826	217.683	322.152	0.000140988	0.01	0.487903	0.648933	5.8745e-07	0.358007	0.0625135	0.559734	0.00641807	0.551686	0.530543	0.862545	0.00722219	1.56347
PE [40:7]	1118.61	1435.77	1498.44	1721.49	426.939	746.802	550.181	1134.93	0.102795	0.213739	0.143803	0.779098	0.0573483	0.746517	0.0241241	0.649792	0.893806	0.958181	0.552261	0.834031	0.566586	0.870431
PE-O [36:2]	469.993	281.907	299.638	455.122	332.142	253.537	191.87	379.671	0.075845	0.185823	0.0887785	1.66719	0.0394491	1.56853	0.902605	1.03267	0.83982	0.940825	0.116989	0.61941	0.0478279	0.658369
PE-O [38:4]	2399.74	1736.34	1290.85	2851.1	1577.28	1082.35	1131.95	2881.33	0.0042416	0.0291613	0.366339	1.38207	0.0142892	1.85904	0.820089	0.841689	0.197828	1.34512	0.306433	0.609008	0.0161324	0.452755
PE-O [38:5]	2819.63	1796.78	2169.54	3782.15	1771.95	1721.41	1061.67	2927.13	0.109241	0.222809	0.211305	1.56927	0.198827	1.29964	0.309291	0.745509	0.948298	0.828181	0.0445953	0.475067	0.0447194	0.573627
PE-O [40:5]	421.466	540.691	634.695	1050.85	626.025	703.117	1357.42	1050.19	0.0092787	0.0462	0.262937	0.779496	0.279405	0.664045	0.00799698	0.401073	0.0563997	0.85189	0.00295805	0.514528	0.0978052	0.603984
PE-O [40:6]	757.093	417.647	429.666	729.001	344.011	289.426	140.842	519.179	0.0210854	0.07992	0.00979978	1.81276	0.0019212	1.76205	0.314376	1.03853	0.540184	0.972027	0.423673	0.572902	0.180161	0.589389
PI [34:2]	238.886	149.647	131.556	136.371	128.588	74.6814	99.23	98.1648	0.00736121	0.0431765	0.0275583	1.59633	0.0022086	1.81585	0.00553029	1.75174	0.734195	1.13752	0.752203	1.09735	0.991148	0.964692
PI [36:2]	701.834	2724.11	691.77	461.798	368.734	719.337	7183.68	427.671	0.261432	0.377832	0.869272	0.257637	0.221254	1.01455	0.00947008	1.51979	0.607469	3.93789	0.258335	5.89894	0.341748	1.49799
PS [36:4]	983.518	106.881	100.624	218.215	1486.32	48.8676	61.9094	496.04	0.00856143	0.0436842	0.0448716	9.20198	0.0120697	9.77422	0.0398979	4.5071	0.925977	1.06219	0.879782	0.489797	0.90692	0.461121
PS [38:5]	2547.8	66.8524	102.589	94.094	4471.85	90.3367	45.5465	62.0357	0.000608678	0.0138182	0.00793216	38.1108	0.00640349	24.835	0.023675	27.0772	0.237426	0.651652	0.281465	0.710486	0.951901	1.09028
SM [31:1]	1575.46	1231.73	941.557	5081.71	1116.81	768.803	696.834	9306.17	0.00205867	0.0271111	0.396306	1.27906	0.0117882	1.67325	0.0735062	0.310025	0.186463	1.30818	0.0660159	0.242384	0.00184295	0.185283
SM [35:2]	225.75	144.279	205.411	233.824	129.701	195.628	82.7446	119.38	0.110853	0.220583	0.0215773	1.56467	0.133713	1.09901	0.864138	0.965469	0.618483	0.70239	0.0435556	0.617041	0.198809	0.878488
SM [36:3]	547.911	457.449	312.172	437.937	421.823	214.318	261.657	320.499	0.0879845	0.198918	0.685062	1.19775	0.0146236	1.75516	0.280073	1.25112	0.0883552	1.46538	0.558015	1.04455	0.296478	0.712823
SM [38:1]	11888.1	10284.2	7382.72	9027.05	5088.07	5698.37	3989.74	4485.86	0.070549	0.178649	0.651602	1.15597	0.0144108	1.61026	0.209547	1.31695	0.114506	1.393	0.513163	1.13926	0.294389	0.817845
SM [38:3]	395.39	132.186	329.474	378.236	464.321	245.874	102.061	337.309	0.0698984	0.179158	0.0588283	2.99117	0.755557	1.20006	0.661455	1.04535	0.00846128	0.401202	0.0127287	0.349479	0.835599	0.871079
SM [39:1]	6100.86	5506.45	3411.92	4445.9	2271.75	2554.71	1941.49	2121.88	9.08626e-05	0.00666667	0.476169	1.10795	5.92667e-05	1.7881	0.0137593	1.37224	0.00750911	1.61389	0.143992	1.23855	0.0850583	0.76743
SM [39:2]	908.236	701.403	576.815	775.227	417.583	479.617	252.253	441.312	0.0505413	0.140928	0.520902	1.29488	0.0178638	1.57457	0.509796	1.17157	0.117694	1.21599	0.998513	0.904771	0.0978523	0.74406
TAG [46:2]	6677.36	7516.57	6686.56	3624.16	5290.09	4892.36	5666.42	5068.11	0.0914627	0.204186	0.650185	0.888352	0.795792	0.998624	0.0239749	1.84246	0.565114	1.12413	0.0262775	2.07402	0.0868467	1.845
TAG [48:1]	57036.4	72363.2	59170.7	40501.2	44347.2	37175.4	49015.3	27026.9	0.44474	0.550447	0.233072	0.788196	0.469254	0.963931	0.978211	1.40826	0.342868	1.22296	0.0462369	1.78669	0.314086	1.46096
TAG [50:2]	355771	537385	448327	343873	165940	166505	278853	111479	0.0269786	0.092963	0.0198334	0.66204	0.0703267	0.793551	0.878194	1.0346	0.293537	1.19865	0.0140501	1.56274	0.0840357	1.30376
TAG [50:3]	157056	190538	154904	122967	70804.1	52988.5	70359.8	38895.6	0.0844862	0.198293	0.159777	0.824278	0.782355	1.01389	0.230414	1.27722	0.139021	1.23003	0.00448849	1.5495	0.0777916	1.25972
TAG [50:4]	32864.7	39519.9	23118.1	17840	20691.5	15459.8	14328.7	6211.99	0.00600928	0.0361212	0.153823	0.831599	0.106648	1.4216	0.0313733	1.84219	0.00718928	1.70947	0.000151978	2.21524	0.639041	1.29586
TAG [50:5]	6377.51	8664.85	6502.03	4838.99	3889.64	3943	4828.83	3107.65	0.0982935	0.214045	0.0788687	0.736021	0.881621	0.980849	0.181541	1.31794	0.121475	1.33264	0.00645795	1.79063	0.320191	1.34368
TAG [51:1]	1883.47	5156.89	8672.16	3031.6	3879.64	7743.23	1305.21	2218	0.00243292	0.0278095	0.0321843	0.366302	0.0887808	0.217186	0.217025	0.62128	0.000574707	0.594649	0.239627	1.70105	0.00407118	2.86059
TAG [52:1]	110388	95952.3	201902	120696	77476.3	117142	68386.4	62786	0.0178705	0.0725833	0.560883	1.15045	0.00780826	0.54674	0.601272	0.914593	0.010742	0.475241	0.356379	0.794989	0.0595811	1.67281
TAG [52:2]	1.06966e+06	1.42085e+06	1.67634e+06	1.21247e+06	399910	614493	387679	364660	0.000976198	0.0148571	0.0188745	0.752831	0.000374731	0.638092	0.246135	0.882216	0.318446	0.84759	0.181001	1.17186	0.0195541	1.38258
TAG [52:6]	12191.9	18814.3	12084.6	11598.7	7470.61	4756.29	6788.73	5456.85	0.0302156	0.101071	0.0124725	0.648015	0.556629	1.00888	0.979603	1.05115	0.00301151	1.55688	0.00892121	1.6221	0.567802	1.0419
TAG [52:7]	1518.48	2401.73	1594	1054.2	1358.45	1204.03	2151.31	712.52	0.206231	0.335345	0.12633	0.632246	0.393782	0.952623	0.929621	1.44041	0.159242	1.50673	0.0149101	2.27824	0.190929	1.51204
TAG [53:2]	13143.2	23341.4	16463	12125.5	7815.97	7109.78	14007.4	8013.06	0.232742	0.346142	0.0901318	0.563087	0.407775	0.798351	0.840489	1.08393	0.273731	1.41781	0.0441851	1.92498	0.309105	1.35771
TAG [53:4]	3216.79	8241.61	2460.95	2318.88	3995.7	3944.02	6081.3	2724.88	0.0605049	0.159452	0.0242208	0.390311	0.41154	1.30713	0.624868	1.38722	0.0264315	3.34895	0.0130005	3.55414	0.747918	1.06127
TAG [54:0]	396.387	435.42	634.413	301.984	331.32	558.301	398.053	413.013	0.0418493	0.13023	0.661069	0.910358	0.0353462	0.62481	0.462376	1.31261	0.154725	0.686335	0.254134	1.44186	0.00329124	2.10081
TAG [54:1]	5559.39	4617.35	8274.94	4111.09	3794.84	4607.09	3888.97	3791.38	0.00960928	0.0454286	0.120726	1.20402	0.0276971	0.671835	0.107638	1.35229	0.0146886	0.557993	0.647803	1.12315	0.00186742	2.01283
TAG [54:2]	59554.4	76667.4	112229	71719.9	50954.5	59517.8	60652.8	40734.3	0.00539283	0.035871	0.282164	0.776789	0.000616339	0.530653	0.250608	0.830375	0.0571551	0.683137	0.953088	1.06898	0.0289257	1.56482
TAG [54:3]	216115	285666	354862	253880	131280	172589	148964	139142	0.0341717	0.109695	0.186044	0.75653	0.00484271	0.60901	0.350709	0.851247	0.273907	0.805004	0.625681	1.1252	0.0773543	1.39775
TAG [54:5]	143216	235110	224920	174815	77125.1	142628	91380.4	47764.2	0.00955091	0.0463415	0.00338248	0.609145	0.0246721	0.636742	0.0484333	0.819242	0.449507	1.0453	0.0487848	1.34491	0.536249	1.28662
TAG [56:3]	3742.38	6512.04	5497.03	4143.94	4761.77	4735.24	3838.03	2197.76	0.216393	0.339333	0.0250355	0.574686	0.492411	0.6808	0.215377	0.903095	0.213429	1.18465	0.154783	1.57146	0.738676	1.32652
TAG [56:4]	4684.28	4893.25	7598.67	5792.92	3425.02	4577.73	2771.49	3838.02	0.102628	0.215912	0.626535	0.957295	0.0185207	0.616461	0.425065	0.808622	0.107333	0.643961	0.761584	0.844695	0.220626	1.31172
TAG [56:7]	42414.8	71184.9	51793.7	58996.8	33818.1	23839.2	29123.2	34757.7	0.116449	0.228825	0.0212846	0.59584	0.25884	0.818918	0.235876	0.718934	0.113148	1.37439	0.208803	1.20659	0.83758	0.877907
TAG [56:8]	17133.6	29276.6	21098.1	25317.8	15105	14534.6	16712.7	11673.7	0.0252907	0.0888302	0.0207789	0.585232	0.19755	0.812093	0.0244096	0.667428	0.13076	1.38764	0.603265	1.15637	0.219952	0.833332
TAG [58:7]	6127.07	9268.46	8943.84	7756.34	4420.57	5205.83	4106.38	4465.03	0.0528939	0.142761	0.0302864	0.661066	0.0426909	0.68506	0.126269	0.789944	0.610038	1.0363	0.308382	1.19495	0.633465	1.1531
