# Supplementary material for: Mass Spectrometry-Based Lipidomics Reveals Differential Changes in the Accumulated Lipid Classes in Chronic Kidney Disease
Source: Metabolites. 2021 Apr 27;11(5):275. doi: 10.3390/metabo11050275 (PMC8146808; doi:10.3390/metabo11050275)
Supplement: Supplementary file 1 [file metabolites-11-00275-s001.zip › Table S5.xlsx]

## Sheet: CKD5 vs CVD
Term ID	Discription	Annotated	p-value	FDR q-value
LION:0000002	glycerolipids [GL]	49	2.6e-10	1.4e-08
LION:0000622	triacylglycerols [GL0301]	39	8.1e-10	1.4e-08
LION:0012011	lipid storage	39	8.1e-10	1.4e-08
LION:0012084	lipid droplet	39	8.1e-10	1.4e-08
LION:0000094	headgroup with neutral charge	54	7.9e-09	1.09e-07
LION:0000011	glycerophosphoethanolamines [GP02]	24	0.0028	0.0276
LION:0012081	mitochondrion	24	0.0028	0.0276
LION:0000038	diacylglycerophosphoethanolamines [GP0201]	18	0.0142	0.122
LION:0080981	below average lateral diffusion	11	0.0462	0.354
LION:0080977	low lateral diffusion	10	0.0929	0.634
LION:0080971	high bilayer thickness	9	0.1011	0.634
LION:0001740	above average transition temperature	25	0.1354	0.732
LION:0000607	diacylglycerols [GL0201]	10	0.1382	0.732
LION:0000464	negative intrinsic curvature	40	0.1485	0.732
LION:0002922	C18:1	3	0.1695	0.78
LION:0000042	monoacylglycerophosphoethanolamines [GP0205]	6	0.1813	0.782
LION:0002921	C18:0	3	0.2175	0.883
LION:0002957	fatty acid with 18 carbons	11	0.2978	1
LION:0001738	high transition temperature	16	0.2986	1
LION:0000084	ceramide phosphocholines (sphingomyelins) [SP0301]	26	0.3569	1
LION:0080974	above average bilayer thickness	13	0.3611	1
LION:0002968	saturated fatty acid	8	0.3677	1
LION:0002970	fatty acid with 2 double bonds	4	0.4069	1
LION:0080978	average lateral diffusion	16	0.4288	1
LION:0001739	very high transition temperature	9	0.4805	1
LION:0002923	C18:2	3	0.5037	1
LION:0002966	fatty acid with less than 2 double bonds	14	0.5642	1
LION:0080970	average bilayer thickness	14	0.6021	1
LION:0000466	positive intrinsic curvature	27	0.6036	1
LION:0080972	very high bilayer thickness	5	0.604	1
LION:0002948	fatty acid with 16-18 carbons	16	0.6059	1
LION:0000095	headgroup with positive charge / zwitter-ion	92	0.612	1
LION:0000100	fatty acid with 18 carbons or less	18	0.6404	1
LION:0000599	lysoglycerophospholipids	19	0.6473	1
LION:0001737	average transition temperature	21	0.6931	1
LION:0000004	sphingolipids [SP]	43	0.7337	1
LION:0000034	monoacylglycerophosphocholines [GP0105]	13	0.7506	1
LION:0001735	very low transition temperature	11	0.7791	1
LION:0002969	monounsaturated fatty acid	6	0.7827	1
LION:0001736	low transition temperature	20	0.7863	1
LION:0080969	low bilayer thickness	16	0.7951	1
LION:0000047	diacylglycerophosphoinositols [GP0601]	8	0.8051	1
LION:0012010	membrane component	119	0.8136	1
LION:0080973	below average bilayer thickness	24	0.8194	1
LION:0012009	lipid-mediated signalling	41	0.8372	1
LION:0002882	C16:0	3	0.8536	1
LION:0012441	N-acylsphingosines (ceramides) [SP0201]	12	0.856	1
LION:0000453	simple glc series [SP0501]	5	0.8782	1
LION:0012080	endoplasmic reticulum (ER)	86	0.9098	1
LION:0002955	fatty acid with 16 carbons	5	0.9104	1
LION:0000003	glycerophospholipids [GP]	78	0.9242	1
LION:0012018	dihexosylceramides	3	0.9258	1
LION:0002967	polyunsaturated fatty acid	13	0.949	1
LION:0002945	fatty acid with more than 18 carbons	9	0.9624	1
LION:0001741	below average transition temperature	31	0.9628	1
LION:0012082	plasma membrane	42	0.9643	1
LION:0080968	very low bilayer thickness	8	0.9647	1
LION:0080982	above average lateral diffusion	27	0.9684	1
LION:0000010	glycerophosphocholines [GP01]	42	0.9693	1
LION:0002959	fatty acid with 20 carbons	7	0.971	1
LION:0000465	neutral intrinsic curvature	33	0.9772	1
LION:0080979	high lateral diffusion	19	0.9787	1
LION:0000030	diacylglycerophosphocholines [GP0101]	29	0.9805	1
LION:0080980	very high lateral diffusion	11	0.9817	1
LION:0000093	headgroup with negative charge	12	0.9871	1
LION:0000053	diacylglycerophosphoserines [GP0301]	4	0.9959	1
LION:0002976	fatty acid with more than 3 double bonds	9	0.9994	1
LION:0002977	fatty acid with 3-5 double bonds	7	0.9995	1
LION:0002971	fatty acid with 3 double bonds	4	0.9997	1

## Sheet: CKD5 vs HV
Term ID	Discription	Annotated	p-value	FDR q-value
LION:0000002	glycerolipids [GL]	49	1.5e-10	1.04e-08
LION:0000094	headgroup with neutral charge	54	1e-09	3.45e-08
LION:0000622	triacylglycerols [GL0301]	39	1.8e-08	2.48e-07
LION:0012011	lipid storage	39	1.8e-08	2.48e-07
LION:0012084	lipid droplet	39	1.8e-08	2.48e-07
LION:0000464	negative intrinsic curvature	40	0.0031	0.0357
LION:0000038	diacylglycerophosphoethanolamines [GP0201]	18	0.0167	0.165
LION:0000607	diacylglycerols [GL0201]	10	0.0206	0.178
LION:0000011	glycerophosphoethanolamines [GP02]	24	0.0607	0.419
LION:0012081	mitochondrion	24	0.0607	0.419
LION:0080981	below average lateral diffusion	11	0.1371	0.86
LION:0080977	low lateral diffusion	10	0.1854	0.998
LION:0080970	average bilayer thickness	14	0.2251	0.998
LION:0012441	N-acylsphingosines (ceramides) [SP0201]	12	0.2497	0.998
LION:0001736	low transition temperature	20	0.29	0.998
LION:0080974	above average bilayer thickness	13	0.3528	0.998
LION:0001741	below average transition temperature	31	0.3619	0.998
LION:0080978	average lateral diffusion	16	0.4453	0.998
LION:0080972	very high bilayer thickness	5	0.4732	0.998
LION:0000042	monoacylglycerophosphoethanolamines [GP0205]	6	0.5285	0.998
LION:0080971	high bilayer thickness	9	0.5419	0.998
LION:0002959	fatty acid with 20 carbons	7	0.551	0.998
LION:0000003	glycerophospholipids [GP]	78	0.5727	0.998
LION:0001735	very low transition temperature	11	0.5746	0.998
LION:0080979	high lateral diffusion	19	0.5911	0.998
LION:0001737	average transition temperature	21	0.5971	0.998
LION:0002945	fatty acid with more than 18 carbons	9	0.6256	0.998
LION:0000053	diacylglycerophosphoserines [GP0301]	4	0.6272	0.998
LION:0001738	high transition temperature	16	0.6415	0.998
LION:0012080	endoplasmic reticulum (ER)	86	0.6426	0.998
LION:0000004	sphingolipids [SP]	43	0.6485	0.998
LION:0002922	C18:1	3	0.6534	0.998
LION:0080973	below average bilayer thickness	24	0.7008	0.998
LION:0002969	monounsaturated fatty acid	6	0.7246	0.998
LION:0000453	simple glc series [SP0501]	5	0.7319	0.998
LION:0001740	above average transition temperature	25	0.7374	0.998
LION:0000095	headgroup with positive charge / zwitter-ion	92	0.7405	0.998
LION:0080982	above average lateral diffusion	27	0.7568	0.998
LION:0000084	ceramide phosphocholines (sphingomyelins) [SP0301]	26	0.7925	0.998
LION:0012009	lipid-mediated signalling	41	0.7968	0.998
LION:0080969	low bilayer thickness	16	0.7982	0.998
LION:0012018	dihexosylceramides	3	0.831	0.998
LION:0080968	very low bilayer thickness	8	0.8544	0.998
LION:0000030	diacylglycerophosphocholines [GP0101]	29	0.8641	0.998
LION:0000047	diacylglycerophosphoinositols [GP0601]	8	0.8659	0.998
LION:0000034	monoacylglycerophosphocholines [GP0105]	13	0.8671	0.998
LION:0012010	membrane component	119	0.8708	0.998
LION:0000093	headgroup with negative charge	12	0.8748	0.998
LION:0002966	fatty acid with less than 2 double bonds	14	0.8767	0.998
LION:0002882	C16:0	3	0.895	0.998
LION:0080980	very high lateral diffusion	11	0.8989	0.998
LION:0001739	very high transition temperature	9	0.9007	0.998
LION:0012082	plasma membrane	42	0.9012	0.998
LION:0000599	lysoglycerophospholipids	19	0.9103	0.998
LION:0000010	glycerophosphocholines [GP01]	42	0.9169	0.998
LION:0000466	positive intrinsic curvature	27	0.9391	0.998
LION:0002977	fatty acid with 3-5 double bonds	7	0.9403	0.998
LION:0002970	fatty acid with 2 double bonds	4	0.9435	0.998
LION:0002923	C18:2	3	0.9576	0.998
LION:0002976	fatty acid with more than 3 double bonds	9	0.9604	0.998
LION:0000465	neutral intrinsic curvature	33	0.971	0.998
LION:0002955	fatty acid with 16 carbons	5	0.9794	0.998
LION:0002968	saturated fatty acid	8	0.9869	0.998
LION:0000100	fatty acid with 18 carbons or less	18	0.9887	0.998
LION:0002948	fatty acid with 16-18 carbons	16	0.9901	0.998
LION:0002921	C18:0	3	0.9906	0.998
LION:0002967	polyunsaturated fatty acid	13	0.9921	0.998
LION:0002957	fatty acid with 18 carbons	11	0.9934	0.998
LION:0002971	fatty acid with 3 double bonds	4	0.9977	0.998

## Sheet: CKD1-2 vs CVD
Term ID	Discription	Annotated	p-value	FDR q-value
LION:0000002	glycerolipids [GL]	49	1.3e-10	8.97e-09
LION:0000094	headgroup with neutral charge	54	1.9e-08	6.56e-07
LION:0000622	triacylglycerols [GL0301]	39	8.3e-08	1.15e-06
LION:0012011	lipid storage	39	8.3e-08	1.15e-06
LION:0012084	lipid droplet	39	8.3e-08	1.15e-06
LION:0000607	diacylglycerols [GL0201]	10	0.0026	0.0299
LION:0001740	above average transition temperature	25	0.0173	0.171
LION:0000038	diacylglycerophosphoethanolamines [GP0201]	18	0.0474	0.409
LION:0001738	high transition temperature	16	0.0566	0.434
LION:0080971	high bilayer thickness	9	0.1431	0.936
LION:0000084	ceramide phosphocholines (sphingomyelins) [SP0301]	26	0.1492	0.936
LION:0080974	above average bilayer thickness	13	0.1901	1
LION:0001739	very high transition temperature	9	0.1983	1
LION:0080977	low lateral diffusion	10	0.206	1
LION:0002923	C18:2	3	0.2739	1
LION:0080981	below average lateral diffusion	11	0.3577	1
LION:0000464	negative intrinsic curvature	40	0.3667	1
LION:0000011	glycerophosphoethanolamines [GP02]	24	0.4312	1
LION:0012081	mitochondrion	24	0.4312	1
LION:0000453	simple glc series [SP0501]	5	0.5181	1
LION:0000095	headgroup with positive charge / zwitter-ion	92	0.5306	1
LION:0000047	diacylglycerophosphoinositols [GP0601]	8	0.5329	1
LION:0012018	dihexosylceramides	3	0.5821	1
LION:0000100	fatty acid with 18 carbons or less	18	0.6031	1
LION:0080980	very high lateral diffusion	11	0.6063	1
LION:0080972	very high bilayer thickness	5	0.6349	1
LION:0002968	saturated fatty acid	8	0.6361	1
LION:0002948	fatty acid with 16-18 carbons	16	0.6415	1
LION:0000030	diacylglycerophosphocholines [GP0101]	29	0.691	1
LION:0002970	fatty acid with 2 double bonds	4	0.6954	1
LION:0080968	very low bilayer thickness	8	0.6995	1
LION:0000093	headgroup with negative charge	12	0.7304	1
LION:0002921	C18:0	3	0.7348	1
LION:0002957	fatty acid with 18 carbons	11	0.7438	1
LION:0080978	average lateral diffusion	16	0.746	1
LION:0000010	glycerophosphocholines [GP01]	42	0.7661	1
LION:0002967	polyunsaturated fatty acid	13	0.8194	1
LION:0002971	fatty acid with 3 double bonds	4	0.8618	1
LION:0002955	fatty acid with 16 carbons	5	0.8666	1
LION:0000042	monoacylglycerophosphoethanolamines [GP0205]	6	0.8681	1
LION:0002976	fatty acid with more than 3 double bonds	9	0.874	1
LION:0002977	fatty acid with 3-5 double bonds	7	0.9017	1
LION:0012080	endoplasmic reticulum (ER)	86	0.9138	1
LION:0002882	C16:0	3	0.9186	1
LION:0002922	C18:1	3	0.9258	1
LION:0000466	positive intrinsic curvature	27	0.9391	1
LION:0000004	sphingolipids [SP]	43	0.9443	1
LION:0001737	average transition temperature	21	0.9449	1
LION:0012010	membrane component	119	0.9484	1
LION:0002966	fatty acid with less than 2 double bonds	14	0.9504	1
LION:0000599	lysoglycerophospholipids	19	0.9583	1
LION:0001736	low transition temperature	20	0.9764	1
LION:0012441	N-acylsphingosines (ceramides) [SP0201]	12	0.9799	1
LION:0000003	glycerophospholipids [GP]	78	0.9857	1
LION:0080970	average bilayer thickness	14	0.9914	1
LION:0080982	above average lateral diffusion	27	0.992	1
LION:0080973	below average bilayer thickness	24	0.993	1
LION:0080979	high lateral diffusion	19	0.9946	1
LION:0080969	low bilayer thickness	16	0.9956	1
LION:0012082	plasma membrane	42	0.9965	1
LION:0001735	very low transition temperature	11	0.997	1
LION:0000465	neutral intrinsic curvature	33	0.9974	1
LION:0001741	below average transition temperature	31	0.9976	1
LION:0000034	monoacylglycerophosphocholines [GP0105]	13	0.9985	1
LION:0012009	lipid-mediated signalling	41	0.9985	1
LION:0002969	monounsaturated fatty acid	6	0.9989	1
LION:0000053	diacylglycerophosphoserines [GP0301]	4	0.9997	1
LION:0002945	fatty acid with more than 18 carbons	9	1	1
LION:0002959	fatty acid with 20 carbons	7	1	1

## Sheet: CKD1-2 vs HV
Term ID	Discription	Annotated	p-value	FDR q-value
LION:0000002	glycerolipids [GL]	49	5.1e-12	2.41e-10
LION:0000094	headgroup with neutral charge	54	7e-12	2.41e-10
LION:0000622	triacylglycerols [GL0301]	39	4.8e-10	6.62e-09
LION:0012011	lipid storage	39	4.8e-10	6.62e-09
LION:0012084	lipid droplet	39	4.8e-10	6.62e-09
LION:0000038	diacylglycerophosphoethanolamines [GP0201]	18	0.0088	0.101
LION:0080974	above average bilayer thickness	13	0.0181	0.178
LION:0000607	diacylglycerols [GL0201]	10	0.0506	0.421
LION:0001740	above average transition temperature	25	0.0549	0.421
LION:0001738	high transition temperature	16	0.1057	0.614
LION:0080971	high bilayer thickness	9	0.1062	0.614
LION:0080972	very high bilayer thickness	5	0.1068	0.614
LION:0080980	very high lateral diffusion	11	0.1189	0.631
LION:0000464	negative intrinsic curvature	40	0.1568	0.772
LION:0080981	below average lateral diffusion	11	0.1737	0.772
LION:0080982	above average lateral diffusion	27	0.1791	0.772
LION:0001739	very high transition temperature	9	0.2081	0.845
LION:0000084	ceramide phosphocholines (sphingomyelins) [SP0301]	26	0.2347	0.9
LION:0080977	low lateral diffusion	10	0.252	0.915
LION:0000030	diacylglycerophosphocholines [GP0101]	29	0.3563	1
LION:0080968	very low bilayer thickness	8	0.4023	1
LION:0001736	low transition temperature	20	0.4082	1
LION:0001741	below average transition temperature	31	0.4313	1
LION:0000011	glycerophosphoethanolamines [GP02]	24	0.4395	1
LION:0012081	mitochondrion	24	0.4395	1
LION:0080978	average lateral diffusion	16	0.5631	1
LION:0000453	simple glc series [SP0501]	5	0.567	1
LION:0012018	dihexosylceramides	3	0.5742	1
LION:0080973	below average bilayer thickness	24	0.6148	1
LION:0080970	average bilayer thickness	14	0.6925	1
LION:0080979	high lateral diffusion	19	0.6962	1
LION:0001737	average transition temperature	21	0.7419	1
LION:0000047	diacylglycerophosphoinositols [GP0601]	8	0.7742	1
LION:0000010	glycerophosphocholines [GP01]	42	0.7772	1
LION:0001735	very low transition temperature	11	0.8019	1
LION:0000095	headgroup with positive charge / zwitter-ion	92	0.825	1
LION:0000093	headgroup with negative charge	12	0.856	1
LION:0080969	low bilayer thickness	16	0.869	1
LION:0002971	fatty acid with 3 double bonds	4	0.8723	1
LION:0000004	sphingolipids [SP]	43	0.9043	1
LION:0012080	endoplasmic reticulum (ER)	86	0.9098	1
LION:0002968	saturated fatty acid	8	0.9145	1
LION:0000466	positive intrinsic curvature	27	0.9391	1
LION:0002967	polyunsaturated fatty acid	13	0.9449	1
LION:0002955	fatty acid with 16 carbons	5	0.9466	1
LION:0000100	fatty acid with 18 carbons or less	18	0.9555	1
LION:0002921	C18:0	3	0.9576	1
LION:0002948	fatty acid with 16-18 carbons	16	0.9608	1
LION:0002976	fatty acid with more than 3 double bonds	9	0.9624	1
LION:0000599	lysoglycerophospholipids	19	0.967	1
LION:0002882	C16:0	3	0.968	1
LION:0012009	lipid-mediated signalling	41	0.9702	1
LION:0002977	fatty acid with 3-5 double bonds	7	0.971	1
LION:0002923	C18:2	3	0.9726	1
LION:0002957	fatty acid with 18 carbons	11	0.9737	1
LION:0002966	fatty acid with less than 2 double bonds	14	0.9763	1
LION:0000034	monoacylglycerophosphocholines [GP0105]	13	0.9781	1
LION:0002970	fatty acid with 2 double bonds	4	0.9793	1
LION:0002945	fatty acid with more than 18 carbons	9	0.9852	1
LION:0000003	glycerophospholipids [GP]	78	0.9857	1
LION:0000042	monoacylglycerophosphoethanolamines [GP0205]	6	0.986	1
LION:0002959	fatty acid with 20 carbons	7	0.9886	1
LION:0002969	monounsaturated fatty acid	6	0.9902	1
LION:0012441	N-acylsphingosines (ceramides) [SP0201]	12	0.9927	1
LION:0002922	C18:1	3	0.9931	1
LION:0000465	neutral intrinsic curvature	33	0.9932	1
LION:0012010	membrane component	119	0.9944	1
LION:0000053	diacylglycerophosphoserines [GP0301]	4	1	1
LION:0012082	plasma membrane	42	1	1

## Sheet: CVD vs HV
Term ID	Discription	Annotated	p-value	FDR q-value
LION:0001741	below average transition temperature	31	0.0025	0.138
LION:0080982	above average lateral diffusion	27	0.004	0.138
LION:0080979	high lateral diffusion	19	0.0093	0.202
LION:0001736	low transition temperature	20	0.0117	0.202
LION:0080969	low bilayer thickness	16	0.0181	0.25
LION:0080973	below average bilayer thickness	24	0.0369	0.424
LION:0000464	negative intrinsic curvature	40	0.0593	0.466
LION:0080980	very high lateral diffusion	11	0.068	0.466
LION:0002976	fatty acid with more than 3 double bonds	9	0.0681	0.466
LION:0012441	N-acylsphingosines (ceramides) [SP0201]	12	0.0714	0.466
LION:0000030	diacylglycerophosphocholines [GP0101]	29	0.0743	0.466
LION:0002977	fatty acid with 3-5 double bonds	7	0.1269	0.657
LION:0012080	endoplasmic reticulum (ER)	86	0.1294	0.657
LION:0000465	neutral intrinsic curvature	33	0.1364	0.657
LION:0002945	fatty acid with more than 18 carbons	9	0.1589	0.657
LION:0000038	diacylglycerophosphoethanolamines [GP0201]	18	0.1612	0.657
LION:0080970	average bilayer thickness	14	0.1619	0.657
LION:0000002	glycerolipids [GL]	49	0.2317	0.804
LION:0001735	very low transition temperature	11	0.2372	0.804
LION:0080972	very high bilayer thickness	5	0.2389	0.804
LION:0000094	headgroup with neutral charge	54	0.2446	0.804
LION:0002971	fatty acid with 3 double bonds	4	0.2821	0.885
LION:0000004	sphingolipids [SP]	43	0.3127	0.931
LION:0000622	triacylglycerols [GL0301]	39	0.3507	0.931
LION:0012011	lipid storage	39	0.3507	0.931
LION:0012084	lipid droplet	39	0.3507	0.931
LION:0000607	diacylglycerols [GL0201]	10	0.3692	0.944
LION:0002959	fatty acid with 20 carbons	7	0.4081	0.995
LION:0000084	ceramide phosphocholines (sphingomyelins) [SP0301]	26	0.4774	0.995
LION:0000010	glycerophosphocholines [GP01]	42	0.4833	0.995
LION:0080968	very low bilayer thickness	8	0.4944	0.995
LION:0000003	glycerophospholipids [GP]	78	0.5218	0.995
LION:0002969	monounsaturated fatty acid	6	0.5678	0.995
LION:0012018	dihexosylceramides	3	0.6099	0.995
LION:0000453	simple glc series [SP0501]	5	0.6133	0.995
LION:0000053	diacylglycerophosphoserines [GP0301]	4	0.6272	0.995
LION:0000011	glycerophosphoethanolamines [GP02]	24	0.6477	0.995
LION:0012081	mitochondrion	24	0.6477	0.995
LION:0080974	above average bilayer thickness	13	0.7056	0.995
LION:0000093	headgroup with negative charge	12	0.7069	0.995
LION:0012082	plasma membrane	42	0.7231	0.995
LION:0002922	C18:1	3	0.7572	0.995
LION:0080981	below average lateral diffusion	11	0.7655	0.995
LION:0001740	above average transition temperature	25	0.7677	0.995
LION:0012009	lipid-mediated signalling	41	0.775	0.995
LION:0080977	low lateral diffusion	10	0.7855	0.995
LION:0001739	very high transition temperature	9	0.7871	0.995
LION:0001737	average transition temperature	21	0.7984	0.995
LION:0080971	high bilayer thickness	9	0.8057	0.995
LION:0001738	high transition temperature	16	0.8138	0.995
LION:0002967	polyunsaturated fatty acid	13	0.8211	0.995
LION:0000095	headgroup with positive charge / zwitter-ion	92	0.825	0.995
LION:0080978	average lateral diffusion	16	0.832	0.995
LION:0002882	C16:0	3	0.8343	0.995
LION:0000034	monoacylglycerophosphocholines [GP0105]	13	0.8671	0.995
LION:0012010	membrane component	119	0.8733	0.995
LION:0002966	fatty acid with less than 2 double bonds	14	0.8767	0.995
LION:0002955	fatty acid with 16 carbons	5	0.9001	0.995
LION:0000599	lysoglycerophospholipids	19	0.9103	0.995
LION:0000047	diacylglycerophosphoinositols [GP0601]	8	0.9113	0.995
LION:0000466	positive intrinsic curvature	27	0.9391	0.995
LION:0002948	fatty acid with 16-18 carbons	16	0.9726	0.995
LION:0000100	fatty acid with 18 carbons or less	18	0.98	0.995
LION:0002957	fatty acid with 18 carbons	11	0.9817	0.995
LION:0000042	monoacylglycerophosphoethanolamines [GP0205]	6	0.9902	0.995
LION:0002968	saturated fatty acid	8	0.9916	0.995
LION:0002921	C18:0	3	0.9931	0.995
LION:0002970	fatty acid with 2 double bonds	4	0.9936	0.995
LION:0002923	C18:2	3	0.9952	0.995
