# Supplementary material for: Mass Spectrometry-Based Lipidomics Reveals Differential Changes in the Accumulated Lipid Classes in Chronic Kidney Disease
Source: Metabolites. 2021 Apr 27;11(5):275. doi: 10.3390/metabo11050275 (PMC8146808; doi:10.3390/metabo11050275)
Supplement: Supplementary file 1 [file metabolites-11-00275-s001.zip › Table S6.xlsx]

## Sheet: Table S6
Metabolit	RT	Quant Mass	Mean HV	Mean CKD1-2	Mean CKD5	Mean CVD	SD HV	SD CKD1-2	SD CKD5	SD CVD	ANOVA/K-W q-value	ANOVA/K-W p-value	p value HV vs CKD1-2	FC HV vs CKD1-2	p value HV vs CKD5	FC HV vs CKD5	p value HV vs CVD	FC HV vs CVD	p value CKD1-2 vs CKD5	FC CKD1-2 vs CKD5	p value CKD1-2 vs CVD	FC CKD1-2 vs CVD	p value CKD5 vs CVD	FC CKD5 vs CVD
glycerol	9.41	205	0.00040696	0.000411831	0.000776389	0.000496182	0.000157334	0.000131698	0.000231525	0.000197352	0.00367	7.349e-05	0.83	0.988172	5.06e-05	0.52417	0.186	0.820183	9.7e-06	0.530444	0.118	0.83	0.00448	1.56473
2-hydroxybutyric acid	7.31	131	0.000430985	0.000483503	0.000337374	0.000988019	0.000285768	0.000238573	0.000226598	0.000489011	0.06765	0.001353	0.583	0.89138	0.488	1.27747	0.003	0.436211	0.08493	1.43314	0.00204	0.489366	0.000528	0.341465
linoleic acid	19.96	337	0.000121563	9.96633e-05	8.70949e-05	0.000150933	5.55157e-05	3.19737e-05	5.97334e-05	4.02333e-05	0.00809	0.001618	0.458	1.21974	0.0427	1.39575	0.0523	0.80541	0.13707	1.14431	0.00133	0.660315	0.000672	0.577043
oleic acid	20.01	339	0.000565326	0.000512173	0.000411477	0.000781247	0.000273441	0.000174025	0.000248695	0.000190964	0.00869862	0.00186399	0.77144	1.10378	0.100569	1.37389	0.016504	0.72362	0.109541	1.24472	0.00131355	0.655584	0.00115571	0.526693
palmitic acid	18.43	313	0.0018526	0.00170087	0.0013679	0.0020828	0.000598071	0.000300296	0.000402515	0.000506226	0.00900173	0.00292038	0.642476	1.08921	0.0343319	1.35434	0.248391	0.889476	0.0264697	1.24342	0.0317908	0.816627	0.00136938	0.65676
arachidonic acid	21.2	361	2.36556e-05	1.48217e-05	1.25777e-05	2.25332e-05	6.94777e-06	7.95573e-06	3.46993e-06	4.69612e-06	0.00900173	0.0032149	0.0252932	1.59601	5.12235e-05	1.88076	0.770129	1.04981	0.693384	1.17841	0.03557	0.657772	5.1953e-05	0.558185
palmitoleic acid	18.23	311	4.7314e-05	4.79897e-05	4.20399e-05	8.77101e-05	3.69359e-05	2.96117e-05	3.2493e-05	4.35881e-05	0.0957	0.01914	0.756	0.98592	0.793	1.12545	0.0114	0.539436	0.4274	1.14153	0.0148	0.54714	0.00645	0.479305
cholesterol	27.64	329	0.00307351	0.00257663	0.00224378	0.00251648	0.000941423	0.000478803	0.00043348	0.000648517	0.1642	0.03284	0.085	1.19284	0.00662	1.36979	0.168	1.22135	0.0497	1.14834	1	1.0239	0.274	0.891634
linolenic acid	18.4	335	1.85529e-06	2.32647e-06	1.68332e-06	1.5479e-06	4.55647e-07	2.14714e-06	7.70961e-07	6.56899e-07	0.6675	0.1335	1	0.79747	0.116	1.10216	0.0597	1.19859	0.21	1.38207	0.095	1.50298	0.527	1.08749
glyceric acid	10.19	189	6.46493e-05	4.85055e-05	4.554e-05	4.26835e-05	3.20075e-05	2.07558e-05	1.34029e-05	1.58535e-05	0.777	0.1564	0.155	1.33282	0.076	1.41962	0.06	1.51462	0.571	1.06512	0.403	1.1364	0.56	1.06692
stearic acid	20.25	341	0.00129546	0.00131577	0.00109317	0.00150313	0.000468468	0.000474777	0.000387761	0.000477888	0.301283	0.19451	0.916393	0.984564	0.291288	1.18505	0.272164	0.861842	0.234933	1.20363	0.309292	0.875353	0.0294753	0.727262
arachidic acid	21.91	369	2.09966e-05	9.54998e-05	1.82057e-05	2.5142e-05	1.35217e-05	0.000187449	8.95879e-06	1.53254e-05	1	0.3798	0.4	0.21986	0.519	1.1533	0.47	0.835121	0.18	5.2456	0.667	3.79842	0.145	0.724115
myristic acid	16.45	285	0.000113441	0.00010328	9.60862e-05	0.000189743	4.83799e-05	4.14069e-05	4.20783e-05	0.000247678	1	0.4606	0.65	1.09838	0.35	1.18062	0.437	0.597867	0.77	1.07487	0.297	0.544315	0.16	0.506402
eicosapentanoeic acid	19.14	359	1.29969e-06	1.36127e-06	1.48094e-06	1.81826e-06	8.39594e-07	7.39114e-07	6.38021e-07	9.95583e-07	1	0.4762	0.79	0.954763	0.325	0.877612	0.23	0.714799	0.54	0.919193	0.212	0.748666	0.631	0.814482
