# Supplementary material for: Mass Spectrometry-Based Lipidomics Reveals Differential Changes in the Accumulated Lipid Classes in Chronic Kidney Disease
Source: Metabolites. 2021 Apr 27;11(5):275. doi: 10.3390/metabo11050275 (PMC8146808; doi:10.3390/metabo11050275)
Supplement: Supplementary file 1 [file metabolites-11-00275-s001.zip › Table S7.xlsx]

## Sheet: Table S7
	glycerol	cholesterol	arachidonic acid	stearic acid	2-hydroxybutyric a	palmitic acid	palmitoleic acid	oleic acid	linoleic acid	eGFR [ml/min/1.73m	hsCRP [mg/L]
glycerol		-0.2169	-0.29845	-0.083212	-0.17521	-0.030318	0.14236	0.0090308	0.010482	-0.45632	0.36288
cholesterol	-0.13		0.40998	-0.093291	0.10853	0.072166	0.096843	0.2731	0.30648	0.48524	-0.17101
arachidonic acid	-0.29845	0.40998		0.30897	0.22063	0.3624	0.25548	0.39679	0.38429	0.70447	-0.45377
stearic acid	-0.06	-0.093291	0.30897		0.030318	0.73094	0.3144	0.28012	0.34551	0.24434	-0.33532
2-hydroxybutyric acid	-0.17521	0.10853	0.22063	0.030318		0.29261	0.36955	0.395244	0.384935	0.32285	-0.26813
palmitic acid	-0.030318	0.072166	0.3624	0.73094	0.29261		0.75355	0.803875	0.827946	0.42033	-0.39649
palmitoleic acid	0.14236	0.096843	0.25548	0.3144	0.36955	0.75355		0.86176	0.72596	0.22409	-0.080847
oleic acid	0.0090308	0.2731	0.39679	0.28012	0.395244	0.803875	0.86176		0.954444	0.42908	-0.24086
linoleic acid	0.010482	0.30648	0.38429	0.34551	0.384935	0.827946	0.72596	0.954444		0.46769	-0.31385
eGFR [ml/min/1.73m	-0.45632	0.48524	0.70447	0.24434	0.32285	0.42033	0.22409	0.42908	0.46769		-0.67909
hsCRP [mg/L]	0.36288	-0.17101	-0.45377	-0.33532	-0.26813	-0.39649	-0.080847	-0.24086	-0.31385	-0.67909
